# Supplementary material for: Epidemiology and SARS-CoV-2 Infection Patterns among Youth Followed at a Large Los Angeles Health Network during 2020–2022: Clinical Presentation, Prevalent Strains, and Correlates of Disease Severity
Source: Vaccines (Basel). 2023 May 25;11(6):1024. doi: 10.3390/vaccines11061024 (PMC10300956; doi:10.3390/vaccines11061024)
Supplement: Supplementary file 1 [file vaccines-11-01024-s001.zip]

Archive with 1 entries (1 files):
- vaccines-2378913-supplementary.pdf
